# Supplementary material for: Structure and Function of the Fecal Microbiota in Diarrheic Neonatal Piglets
Source: Front Microbiol. 2017 Mar 24;8:502. doi: 10.3389/fmicb.2017.00502 (PMC5364137; doi:10.3389/fmicb.2017.00502)
Supplement: Supplementary file 4 [file Table_1.XLS]

## Sheet: Sheet1
Table S1 The dataset and accession number from 16S rRNA gene and metagenomic sequencing
Sample ID	16S rRNA gene sequencing				Metagenomics
						Data production			Single-sample assemble			Gene prediction			Annotation
	Raw reads	Clean reads	OUT (#)	Accession No.	Sample name	Raw data (Gb)	High quality reads (#)	Clean data (Gb)	Contigs (#)	N50 length (bp)	Total length (bp)	ORFs (#)	Average length (bp)	Number of complete ORFs(%)	KOs (#)	Accession No.
H1	64381	62703	715	SRR4073783
H2	55957	54354	781	SRR4073784
H3	63093	61327	619	SRR4073785	MH.1	6.45	4003642307	6.43	39946	3122	76072501	95643	704.3	47,360(49.52%)	4293	ERR1606224
H4	64624	62948	649	SRR4073877	MH.2	6.5	4.28972e+09	6.48	81819	3188	146424654	185988	701.32	87,794(47.2%)	4421	ERR1606225
H5	51626	50197	574	SRR4073787
H6	50938	49575	644	SRR4073878	MH.3	6.61	4.39691e+09	6.6	42505	4529	95425383	113561	743	63,801(56.18%)	4340	ERR1606226
H7	55731	54292	806	SRR4073879
H8	57471	55742	760	SRR4073913
H9	63233	61492	683	SRR4073922
H10	56262	53669	784	SRR4073786
D1	61436	59647	693	SRR4073469
D2	62028	60289	763	SRR4073470	MD.1	5.93	4.21799e+09	5.92	55622	2641	95778434	121549	698.76	56,325(46.34%)	4094	ERR1606221
D3	52603	51198	800	SRR4073471
D4	64296	62455	720	SRR4073472
D5	50110	48742	711	SRR4073505	MD.2	6.35	3.94799e+09	6.33	25008	12247	61799403	70792	779.05	41,220(58.23%)	4226	ERR1606222
D6	67557	65621	810	SRR4073622	MD.3	6.02	4.32212e+09	6	62908	3040	115522124	145732	702.52	70,605(48.45%)	4353	ERR1606223
D7	60778	59345	662	SRR4073623
D8	52193	50771	788	SRR4073624
D9	46140	44891	696	SRR4073625
D10	55990	54429	728	SRR4073912
					NOVO_MIX				11184	4209	21387605	25831	731.76	12,323(47.71%)
