# Supplementary material for: Structure and Function of the Fecal Microbiota in Diarrheic Neonatal Piglets
Source: Front Microbiol. 2017 Mar 24;8:502. doi: 10.3389/fmicb.2017.00502 (PMC5364137; doi:10.3389/fmicb.2017.00502)
Supplement: Supplementary file 5 [file Table_2.XLS]

## Sheet: Table S2
Table S2. Differentially abundant taxonomic profiles of the fecal bacteria between diarrheic and healthy piglets
Only fecal microbial taxonomic units with mean relative abundance greater than 0.1% at least one group are shown. Significance is considered at p < 0.05 and q < 0.05, ns indicate not significant.
Differential abundance taxonomic unit		Healthy		Diarrhea		p-value	q-value	Log2 fold changes
		Mean abundance	SEM	Mean abundance	SEM
Phylum	Bacteroidetes	0.356	0.0224	0.495	0.0316	0.004	0.0127	-0.48
class	Bacteroidia	0.356	0.0224	0.495	0.0316	0.003	0.0103	-0.48
order	Bacteroidales	0.356	0.0224	0.495	0.0316	0.000999	0.00599	-0.48
family	Prevotellaceae	0.0485	0.00901	0.148	0.0239	0.000999	0.005	-1.61
genus	Prevotella	0.0457	0.00792	0.147	0.0239	0.003	0.0205	-1.68
family	[Paraprevotellaceae]	0.0139	0.00239	0.0355	0.00582	0.000999	0.005	-1.35
genus	[Prevotella]	0.00986	0.00181	0.0282	0.00561	0.004	0.0236	-1.51
Phylum	Fusobacteria	0.00915	0.00277	0.155	0.0382	0.000999	0.0038	-4.09
class	Fusobacteriia	0.00915	0.00277	0.155	0.0382	0.000999	0.00619	-4.09
order	Fusobacteriales	0.00915	0.00277	0.155	0.0382	0.000999	0.00599	-4.09
family	Fusobacteriaceae	0.00915	0.00277	0.155	0.0382	0.000999	0.005	-4.09
Phylum	Firmicutes	0.457	0.0229	0.255	0.0292	0.000999	0.0038	0.84
class	Clostridia	0.334	0.0234	0.219	0.0212	0.00599	0.0169	0.61
order	Clostridiales	0.334	0.0234	0.219	0.0212	0.002	0.0108	0.61
family	Clostridiaceae	0.0339	0.00226	0.0133	0.00387	0.000999	0.005	1.35
genus	Clostridium	0.0154	0.00129	0.00582	0.00236	0.00699	0.0379	1.4
family	Ruminococcaceae	0.143	0.0156	0.082	0.0134	0.00999	0.0347	0.8
family	Lachnospiraceae	0.083	0.00814	0.0556	0.00331	0.00699	0.0266	0.58
genus	[Ruminococcus]	0.00642	0.000729	0.00145	0.000297	0.000999	0.00764	2.15
genus	Blautia	0.00288	0.00048	0.00139	0.000241	0.00999	0.0481	1.05
family	[Mogibacteriaceae]	0.00131	0.00019	0.000621	9.01e-05	0.000999	0.005	1.07
class	Bacilli	0.09	0.0217	0.0126	0.00235	0.000999	0.00619	2.84
order	Lactobacillales	0.0897	0.0217	0.0123	0.00239	0.000999	0.00599	2.87
family	Lactobacillaceae	0.0769	0.0213	0.0104	0.00219	0.000999	0.005	2.89
genus	Lactobacillus	0.0769	0.0213	0.0104	0.00219	0.000999	0.00764	2.89
family	Enterococcaceae	0.0038	0.000533	0.000589	0.000179	0.000999	0.005	2.69
genus	Enterococcus	0.002	0.00033	0.000138	0.000101	0.000999	0.00764	3.86
family	Streptococcaceae	0.00897	0.00168	0.00128	0.000299	0.000999	0.005	2.8
genus	Streptococcus	0.00896	0.00168	0.00128	0.000299	0.000999	0.00764	2.8
class	Erysipelotrichi	0.0316	0.00984	0.0224	0.0125	ns	ns	0.5
order	Erysipelotrichales	0.0316	0.00984	0.0224	0.0125	ns	ns	0.5
family	Erysipelotrichaceae	0.0316	0.00984	0.0224	0.0125	ns	ns	0.5
genus	[Eubacterium]	0.0062	0.00236	0.00101	0.000156	0.000999	0.00764	2.63
genus	Sharpea	0.00109	0.000748	1.15e-05	5.14e-06	0.000999	0.00764	6.57
Phylum	Proteobacteria	0.159	0.0219	0.0672	0.0118	0.000999	0.0038	1.24
class	Gammaproteobacteria	0.143	0.0219	0.0385	0.0106	0.003	0.0103	1.89
order	Enterobacteriales	0.133	0.022	0.0231	0.00908	0.000999	0.00599	2.53
family	Enterobacteriaceae	0.133	0.022	0.0231	0.00908	0.000999	0.005	2.53
genus	Escherichia	0.12	0.0192	0.02	0.00783	0.000999	0.00764	2.59
genus	Proteus	0.00621	0.0054	0.000193	8.84e-05	0.00599	0.0339	5.01
class	Betaproteobacteria	0.00448	0.00103	0.0156	0.00341	0.002	0.00885	-1.8
order	Burkholderiales	0.0043	0.000992	0.0135	0.00347	0.00699	0.027	-1.65
family	Alcaligenaceae	0.00419	0.000997	0.0134	0.00347	0.00599	0.024	-1.67
genus	Sutterella	0.00418	0.000997	0.0133	0.00347	0.002	0.0144	-1.67
class	Epsilonproteobacteria	0.00157	0.000589	0.00502	0.00124	0.017	0.0405	-1.68
order	Campylobacterales	0.00157	0.000589	0.00502	0.00124	0.026	ns	-1.68
family	Campylobacteraceae	0.000973	0.000443	0.0041	0.00117	0.017	ns	-2.08
genus	Campylobacter	0.000964	0.000443	0.00409	0.00117	0.00999	0.0481	-2.08
class	Alphaproteobacteria	0.000732	0.00021	0.00212	0.000428	0.002	0.00885	-1.53
order	RF32	0.000577	0.000216	0.00201	0.000418	0.000999	0.00599	-1.8
Phylum	Actinobacteria	0.00249	0.000719	0.000511	9.91e-05	0.000999	0.0038	2.28
class	Coriobacteriia	0.00207	0.000718	0.00043	9.5e-05	0.000999	0.00619	2.26
order	Coriobacteriales	0.00207	0.000718	0.00043	9.5e-05	0.000999	0.00599	2.26
family	Coriobacteriaceae	0.00207	0.000718	0.00043	9.5e-05	0.000999	0.005	2.26
genus	Collinsella	0.00151	0.000714	0.000159	4.7e-05	0.000999	0.00764	3.25
