# Supplementary material for: Structure and Function of the Fecal Microbiota in Diarrheic Neonatal Piglets
Source: Front Microbiol. 2017 Mar 24;8:502. doi: 10.3389/fmicb.2017.00502 (PMC5364137; doi:10.3389/fmicb.2017.00502)
Supplement: Supplementary file 6 [file Table_3.XLS]

## Sheet: Sheet1
Table S3 Spearman’s correlation coefficients (r) amongst marker genera in diarrhoeic and healthy piglets
Correlation coefficients above 0.5 or less than - 0.5 either one group were showed. Differences were evaluated with two-tailed t-test. * P-value < 0.05, ** P-value < 0.01.
Genus		Spearman's correlation in H	Spearman's correlation in D
Prevotella	[Prevotella]	0.842**	0.709*
Prevotella	Escherichia	-0.721*	-0.103
Prevotella	Streptococcus	-0.673*	0.164
Prevotella	Proteus	-0.624*	0.238
Prevotella	Lactobacillus	-0.479	0.624*
Prevotella	Campylobacter	0.103	0.855**
Prevotella	Sharpea	0.268	-0.624*
[Prevotella]	Blautia	0.115	0.503
[Prevotella]	Escherichia	-0.552	-0.564
[Prevotella]	Streptococcus	-0.588	-0.321
[Prevotella]	Lactobacillus	-0.552	0.055
[Prevotella]	Campylobacter	0.055	0.564
Blautia	Clostridium	0.867**	-0.479
Blautia	Collinsella	0.527	0.804**
Blautia	Sharpea	0.89**	0.25
Blautia	Escherichia	-0.358	-0.697*
Enterococcus	Streptococcus	0.567	0.83**
Enterococcus	Lactobacillus	0.03	0.659*
Enterococcus	Sutterella	0.341	0.627*
Escherichia	Proteus	0.527	-0.113
Lactobacillus	Sharpea	-0.537	-0.104
Lactobacillus	Streptococcus	0.224	0.782*
Clostridium	Lactobacillus	-0.576	-0.636*
Clostridium	Sharpea	0.823**	0.097
Clostridium	Collinsella	0.248	-0.644*
[Ruminococcus]	Collinsella	0.915**	0.681*
[Ruminococcus]	Sharpea	0.677*	0.215
[Ruminococcus]	Blautia	0.842**	0.818**
[Ruminococcus]	Clostridium	0.345	-0.697*
[Ruminococcus]	Lactobacillus	-0.382	0.697*
Eubacterium	[Ruminococcus]	0.711*	0.37
Eubacterium	Collinsella	0.693*	0.755*
Eubacterium	Sharpea	0.502	-0.035
Eubacterium	Blautia	0.474	0.648*
Eubacterium	Enterococcus	0.508	-0.089
Collinsella	Sharpea	0.701*	0.063

## Sheet: Sheet2
Prevotella	[Prevotella]	0.842**
Prevotella	Escherichia	-0.721*
Prevotella	Streptococcus	-0.673*
Prevotella	Proteus	-0.624*
[Prevotella]	Escherichia	-0.552
[Prevotella]	Streptococcus	-0.588
[Prevotella]	Lactobacillus	-0.552
Blautia	Clostridium	0.867**
Blautia	Collinsella	0.527
Blautia	Sharpea	0.89**
Enterococcus	Streptococcus	0.567
Escherichia	Proteus	0.527
Lactobacillus	Sharpea	-0.537
Clostridium	Lactobacillus	-0.576
Clostridium	Sharpea	0.823**
[Ruminococcus]	Collinsella	0.915**
[Ruminococcus]	Sharpea	0.677*
[Ruminococcus]	Blautia	0.842**
Eubacterium	[Ruminococcus]	0.711*
Eubacterium	Collinsella	0.693*
Eubacterium	Sharpea	0.502
Eubacterium	Enterococcus	0.508
Collinsella	Sharpea	0.701*
