# Supplementary material for: Structure and Function of the Fecal Microbiota in Diarrheic Neonatal Piglets
Source: Front Microbiol. 2017 Mar 24;8:502. doi: 10.3389/fmicb.2017.00502 (PMC5364137; doi:10.3389/fmicb.2017.00502)
Supplement: Supplementary file 7 [file Table_4.XLS]

## Sheet: Sheet1
Table S4. KEGG ortholog groups (KOs) differed in the fecal microbiome of diarrhoeic and healthy piglets.
E represents KOs enriched in diarrhoeic piglets, while D represents those depleted in diarrheic piglets. N/A indicates KO without Enzyme Commission (EC) numbers. Differences between groups were evaluated using metastats with Benjamini and Hochberg correction. Significance is considered at p < 0.05 and q < 0.1.
KOs	EC	Description	Healthy		Diarrhea		p value	q-value	Shift	Annotated to KEGG pathways/modules
			Mean	SE	Mean	SE
K00088	[EC:3.5.4.16]	GTP cyclohydrolase I	0.000175832	1.27961e-05	0.000356145	3.69216e-06	0.000393155	0.0573977	E	Yes
K00262	N/A	hupB; DNA-binding protein HU-beta	0.000480921	2.20176e-05	0.000741402	4.44355e-05	0.00436257	0.0783176	E	Yes
K00290	[EC:5.3.1.1]	triosephosphate isomerase (TIM)	0.000303015	1.35899e-05	0.000414785	2.75551e-05	0.014418	0.0982086	E	Yes
K00350	[EC:1.6.5.3]	NADH-quinone oxidoreductase subunit C/D	0.000158398	2.89731e-06	0.000182024	5.85031e-06	0.0147194	0.0982086	E	No
K00604	[EC:1.4.1.4]	gdhA;glutamate dehydrogenase (NADP+)	0.000339278	1.35475e-05	0.000489887	2.58154e-05	0.00462866	0.0783176	E	Yes
K00625	[EC:3.1.3.3 2.7.1.39]	phosphoserine / homoserine phosphotransferase	0	0	1.54384e-05	3.96911e-06	0.0117397	0.0960378	E	Yes
K00796	[EC:2.7.7.6]	DNA-directed RNA polymerase subunit beta'	0.000338774	6.74561e-06	0.000487674	3.81702e-05	0.0121078	0.0968299	E	Yes
K00806	N/A	multiple sugar transport system ATP-binding protein	0.000137665	1.36944e-05	0.000252167	1.65825e-05	0.00424727	0.0783176	E	Yes
K00927	[EC:5.4.2.12]	2,3-bisphosphoglycerate-independent phosphoglycerate mutase	0.000262258	1.24975e-05	0.000415104	2.46508e-05	0.00381561	0.0783176	E	Yes
K00929	N/A	electron transport complex protein RnfD	0.00021294	1.94023e-05	0.000305433	1.52328e-05	0.0130041	0.0970448	E	Yes
K00939	N/A	tRNA uridine 5-carboxymethylaminomethyl modification enzyme	0.000331043	2.51635e-05	0.000483893	2.30153e-05	0.00743786	0.0842743	E	Yes
K01056	[EC:4.1.2.25 2.7.6.3]	dihydroneopterin aldolase / 2-amino-4-hydroxy-6-hydroxymethyldihydropteridine diphosphokinase	1.66281e-05	4.3964e-06	0.000156166	2.78838e-05	0.00545091	0.0783176	E	No
K01486	[2.7.4.3]	adenylate kinase	0.000226346	1.51339e-05	0.000392034	3.63579e-05	0.0091339	0.0888988	E	Yes
K01495	[EC:2.1.1.-]	putative N6-adenine-specific DNA methylase	0.000201473	2.01441e-05	0.000350987	3.48622e-05	0.0135542	0.0970448	E	Yes
K01585	[EC:3.1.26.-]	ribonuclease G	0.0002067	2.45045e-05	0.000357678	3.2086e-05	0.0131998	0.0970448	E	Yes
K01591	[EC:4.1.1.19]	arginine decarboxylase	0.000182365	4.13702e-06	0.000205356	2.47733e-06	0.00605861	0.0798517	E	Yes
K01784	[EC:2.7.2.3]	pgk;phosphoglycerate kinase	0.000268822	2.11695e-06	0.000428106	3.08205e-05	0.00465219	0.0483176	E	Yes
K01803	N/A	acyl carrier protein	0.000323824	1.09829e-05	0.000383164	5.49252e-06	0.00581262	0.0783176	E	Yes
K01854	[EC:2.1.2.9]	methionyl-tRNA formyltransferase	0.000264425	9.53947e-06	0.000359961	2.37134e-05	0.0132233	0.0970448	E	Yes
K01866	[EC:2.3.1.8]	phosphate acetyltransferase	0.000172945	7.7724e-06	0.000340056	2.79088e-05	0.00328235	0.0583176	E	Yes
K02078	N/A	recombination protein RecA	0.000264616	6.25704e-06	0.000450626	1.18297e-05	0.000346096	0.0573977	E	No
K02203	N/A	large subunit ribosomal protein L5	0.000205718	2.43501e-05	0.000426999	5.70426e-05	0.0153348	0.0983239	E	Yes
K02357	[EC:5.4.99.9]	UDP-galactopyranose mutase	0.000160863	1.2214e-05	0.000292293	1.98843e-05	0.00351016	0.0783176	E	No
K02428	N/A	GTP-binding protein	0.000237708	1.9132e-05	0.000390444	2.83882e-05	0.00754866	0.0542743	E	Yes
K02687	[EC:1.7.1.13]	7-cyano-7-deazaguanine reductase	5.86711e-05	1.62888e-05	0.000166609	1.07485e-05	0.00379209	0.0783176	E	No
K02838	[EC:4.3.1.14]	3-aminobutyryl-CoA ammonia-lyase	5.30962e-06	2.41346e-06	1.66336e-05	9.74437e-07	0.00829112	0.0868773	E	No
K02881	N/A	small subunit ribosomal protein S3	0.000206185	1.29436e-05	0.000422676	5.1201e-05	0.00973947	0.0917288	E	Yes
K02931	N/A	small subunit ribosomal protein S15	0.000194718	8.95819e-06	0.000330158	3.34276e-05	0.0114188	0.0960378	E	Yes
K02956	[EC:2.5.1.31]	undecaprenyl diphosphate synthase	0.000295582	1.05937e-05	0.00037743	1.85771e-05	0.0122699	0.0968299	E	Yes
K02982	[EC:3.1.1.29]	peptidyl-tRNA hydrolase, PTH1 family	0.000236972	1.65232e-05	0.000380154	3.28403e-05	0.0116456	0.0960378	E	Yes
K02990	[EC:1.6.5.8]	Na+-transporting NADH:ubiquinone oxidoreductase subunit E	0.0001	1.14434e-05	0.000149722	4.92173e-06	0.0108013	0.0955555	E	Yes
K03046	[EC:3.6.1.66]	XTP/dITP diphosphohydrolase	0.000342217	4.08863e-05	0.000567785	1.95247e-05	0.00533412	0.0483176	E	Yes
K03146	N/A	uncharacterized protein	0.000100911	3.89515e-06	0.000199601	2.74771e-05	0.0154883	0.098792	E	Yes
K03495	[EC:6.1.1.1]	tyrosyl-tRNA synthetase	0.000287898	5.43915e-06	0.000406783	2.03864e-05	0.00348663	0.0483176	E	No
K03526	N/A	hypothetical protein	5.83899e-05	6.57078e-07	0.00014589	1.6037e-05	0.00397048	0.0783176	E	Yes
K03530	N/A	ribosome recycling factor	0.000253982	2.21224e-06	0.0003713	1.68433e-05	0.00203358	0.0474029	E	No
K03531	[EC:1.5.1.7]	saccharopine dehydrogenase (NAD+, L-lysine forming)	0.000107076	6.74427e-06	0.000186458	4.58415e-06	0.000825668	0.0619883	E	Yes
K03553	N/A	outer membrane protein	0.00043695	2.91935e-05	0.000641008	2.53551e-05	0.00433904	0.0783176	E	Yes
K03595	N/A	electron transport complex protein RnfA	0.000166051	1.86853e-05	0.000300775	1.92319e-05	0.00519529	0.0783176	E	No
K03614	N/A	large subunit ribosomal protein L18	0.000244739	1.54405e-05	0.000435673	4.6184e-05	0.0113953	0.0960378	E	No
K03617	N/A	GTPase	0.000224588	1.82417e-05	0.000373088	3.55829e-05	0.0135307	0.0970448	E	No
K03685	[EC:4.1.1.23]	orotidine-5'-phosphate decarboxylase	0.000231255	1.72567e-05	0.000361974	2.44701e-05	0.0081538	0.0868773	E	Yes
K03979	[EC:3.5.4.2]	adenine deaminase	0.000108811	7.47499e-06	0.000277705	2.22436e-05	0.00179016	0.0674029	E	No
K06142	[EC:3.5.2.6]	beta-lactamase class A CARB	1.34874e-07	1.34874e-07	1.84442e-06	5.00389e-08	0.000531123	0.0592953	E	No
K06180	[EC:5.4.99.23]	23S rRNA pseudouridine1911/1915/1917 synthase	0.000627439	4.31141e-05	0.000925301	5.56148e-05	0.0089754	0.0878064	E	No
K06942	[EC:3.1.26.3]	ribonuclease III	0.000244887	1.25163e-05	0.000355293	9.85278e-06	0.00196299	0.0474029	E	No
K07030	N/A	elongation factor Ts	0.0002984	1.83367e-05	0.000423162	1.2638e-05	0.00360428	0.0483176	E	No
K07095	[EC:2.5.1.15]	dihydropteroate synthase	0.000201964	1.05638e-05	0.000343224	1.84495e-05	0.00230888	0.0374029	E	No
K07273	N/A	uncharacterized protein	0.000268659	6.37652e-06	0.000416929	4.0052e-05	0.014219	0.0982086	E	No
K07444	[EC:2.7.2.7]	butyrate kinase	0.000124325	1.78631e-05	0.000201467	2.2782e-06	0.00871337	0.0874662	E	No
K07460	[EC:5.1.3.2]	UDP-glucose 4-epimerase	0.00032043	1.97888e-05	0.000430465	2.10458e-05	0.0124954	0.0968299	E	No
K07742	N/A	putative endonuclease	0.000165393	2.28155e-05	0.000293168	2.34929e-05	0.0115576	0.0960378	E	No
K08301	[EC:2.1.1.-]	ribosomal protein L11 methyltransferase	0.000213247	1.47056e-05	0.000341889	3.01756e-05	0.0121784	0.0968299	E	No
K08681	N/A	ribosome biogenesis GTPase A	6.69202e-05	1.29126e-05	0.000192363	3.20517e-05	0.0145375	0.0982086	E	Yes
K09457	[EC:1.17.7.1 1.17.7.3]	(E)-4-hydroxy-3-methylbut-2-enyl-diphosphate synthase	0.00026849	3.37528e-06	0.000379364	3.07075e-05	0.0150336	0.0982086	E	Yes
K10112	[EC:4.3.3.6]	5'-phosphate synthase pdxT subunit	2.06251e-05	6.40169e-06	7.43167e-05	1.08727e-05	0.00889455	0.0874662	E	Yes
K13378	N/A	cell division protein FtsZ	0.000274204	2.29636e-05	0.000423432	3.4636e-05	0.0149865	0.0982086	E	Yes
K13940	N/A	small subunit ribosomal protein S6	0.000243323	1.62694e-05	0.000341281	2.19996e-05	0.0151718	0.0982086	E	Yes
K14540	N/A	ribosome-binding ATPase	0.000278351	1.41737e-05	0.00041548	3.44003e-05	0.0138203	0.0975079	E	No
K15633	N/A	lysozyme	0.000125938	1.19366e-05	0.000238226	1.92527e-05	0.00540385	0.0783176	E	Yes
K18014	N/A	thiamine thiazole synthase	8.95377e-06	1.23638e-06	2.55048e-05	4.41207e-06	0.0147664	0.0982086	E	Yes
K18795	[EC:1.1.1.205]	IMP dehydrogenase	0.000304625	1.6891e-05	0.000415991	2.63873e-05	0.0155119	0.098792	E	Yes
K00687	[EC:2.3.2.-]	penicillin-binding protein 2B	6.90403e-06	1.77924e-07	2.07456e-07	1.09807e-07	0	0	D	No
K00008	N/A	L-iditol 2-dehydrogenase	9.0945e-05	4.58613e-06	3.71683e-05	5.4788e-06	0.0014708	0.0669938	D	No
K00016	[EC:1.1.1.27]	L-lactate dehydrogenase	0.000124708	7.61139e-06	5.51452e-05	1.49501e-05	0.00951123	0.0611686	D	No
K00042	[EC:1.1.1.60]	2-hydroxy-3-oxopropionate reductase	8.44509e-05	1.62861e-05	1.75447e-05	9.14759e-06	0.0151247	0.0982086	D	No
K00060	[EC:1.1.1.103]	threonine 3-dehydrogenase	3.45017e-05	7.73412e-07	1.21449e-05	2.3642e-06	0.000961711	0.0638182	D	Yes
K00162	[EC:1.2.4.1]	pyruvate dehydrogenase E1 component beta subunit	3.14766e-05	3.20533e-06	1.0913e-05	4.29073e-06	0.0121313	0.0968299	D	No
K00230	[EC:1.3.5.3]	menaquinone-dependent protoporphyrinogen oxidase	4.77856e-05	8.6276e-06	7.83929e-06	1.57428e-06	0.00709968	0.0834427	D	No
K00325	[EC:1.6.1.2]	NAD(P) transhydrogenase subunit beta	5.39512e-05	9.59475e-06	5.8235e-06	2.21557e-06	0.00565305	0.0783176	D	No
K00383	[EC:1.8.1.7]	glutathione reductase (NADPH)	5.10676e-05	1.03474e-05	1.0044e-05	2.96086e-06	0.0124483	0.0968299	D	No
K00425	[EC:1.10.3.14]	cytochrome d ubiquinol oxidase subunit I	0.000226607	1.69085e-05	0.000158092	2.53307e-06	0.0106391	0.0955555	D	No
K00426	[EC:1.10.3.-]	cytochrome d ubiquinol oxidase subunit II	0.000207983	1.09898e-05	0.000142583	6.81743e-06	0.00504171	0.0423176	D	No
K00547	[EC:2.1.1.10]	homocysteine S-methyltransferase	3.89785e-05	8.01788e-06	8.35063e-06	2.10697e-06	0.0137339	0.0972597	D	Yes
K00557	[EC:2.1.1.35]	tRNA (uracil-5-)-methyltransferase	5.31686e-05	1.05556e-05	4.00137e-06	1.0349e-06	0.00672043	0.0812402	D	No
K00611	[EC:2.1.3.3]	ornithine carbamoyltransferase	0.000115544	1.22919e-05	4.94547e-05	1.2948e-05	0.0136657	0.097139	D	Yes
K00614	N/A		5.99918e-06	1.27529e-06	1.70589e-07	1.09667e-07	0.00712321	0.0834427	D	No
K00798	[EC:2.5.1.17]	cob(I)alamin adenosyltransferase	0.000103217	1.14351e-05	4.15887e-05	6.7185e-06	0.00655807	0.0812402	D	Yes
K00852	[EC:2.7.1.15]	ribokinase	0.000214895	1.95859e-05	0.000105409	1.9168e-05	0.0107307	0.0655555	D	Yes
K00885	[EC:2.7.1.60]	N-acylmannosamine kinase	1.9657e-05	2.50013e-06	3.21266e-06	1.27104e-06	0.00310267	0.0774812	D	Yes
K00982	[EC:2.7.7.42]	glutamate-ammonia-ligase adenylyltransferase	7.2238e-05	1.8949e-05	5.358e-06	1.90528e-06	0.0159658	0.0998228	D	No
K01028	[EC:2.8.3.5]	3-oxoacid CoA-transferase subunit A	2.51453e-06	4.8667e-07	0	0	0.00460513	0.0783176	D	Yes
K01051	[EC:3.1.1.11]	pectinesterase	0.000133509	9.40943e-06	7.76824e-05	9.81155e-06	0.00971594	0.0917288	D	No
K01096	[EC:3.1.3.27 3.1.3.81 3.1.3.4 3.6.1.27]	phosphatidylglycerophosphatase B	5.24645e-05	1.38135e-05	2.0639e-06	1.07033e-06	0.0144415	0.0982086	D	Yes
K01155	[EC:3.1.21.4]	type II restriction enzyme	7.31371e-05	4.86839e-06	3.68884e-05	5.69345e-06	0.00578909	0.0783176	D	Yes
K01176	[EC:3.2.1.1]	alpha-amylase	0.000120166	1.0415e-05	7.19268e-05	7.601e-06	0.0131536	0.0970448	D	No
K01195	[EC:3.2.1.31]	beta-glucuronidase	0.000108572	1.20024e-05	1.81066e-05	4.42125e-06	0.00187144	0.0374029	D	Yes
K01198	[EC:3.2.1.37]	xylan 1,4-beta-xylosidase	0.000152999	1.74831e-05	6.03481e-05	1.71485e-05	0.0126083	0.0968299	D	Yes
K01247	[EC:3.2.2.21]	DNA-3-methyladenine glycosylase II	2.10007e-05	3.26411e-06	5.34333e-06	1.64254e-06	0.00868984	0.0874662	D	No
K01250	[EC:3.2.-.-]	pyrimidine-specific ribonucleoside hydrolase	4.4415e-05	1.34911e-06	1.24345e-05	4.73789e-07	7.05882e-05	0.0334924	D	Yes
K01261	[EC:3.4.11.7]	glutamyl aminopeptidase	9.09954e-06	1.17293e-06	1.55613e-07	7.91549e-08	0.00139829	0.0669938	D	Yes
K01271	[EC:3.4.13.9]	Xaa-Pro dipeptidase	7.31417e-05	1.13135e-05	1.31146e-05	2.33733e-06	0.00445369	0.0783176	D	No
K01286	[EC:3.4.16.4]	D-alanyl-D-alanine carboxypeptidase	3.31036e-05	4.58546e-06	7.64635e-06	2.56348e-06	0.00574631	0.0783176	D	No
K01466	[EC:3.5.2.5]	allantoinase	3.00511e-05	5.53527e-06	5.98218e-06	1.96465e-06	0.00976299	0.0917288	D	No
K01476	[EC:EC:3.5.3.1]	arginase	2.91356e-05	5.86962e-06	8.04506e-06	1.00439e-06	0.0158141	0.099383	D	Yes
K01494	[EC:3.5.4.13]	dCTP deaminase	4.00404e-05	2.36003e-06	1.02754e-05	2.94705e-06	0.00123936	0.0653384	D	No
K01525	[EC:3.6.1.41]	bis(5'-nucleosyl)-tetraphosphatase (symmetrical)	3.55465e-05	7.87708e-06	4.06425e-06	7.89738e-07	0.0109318	0.0957527	D	Yes
K01598	[EC:4.1.1.36]	phosphopantothenoylcysteine decarboxylase	3.77731e-06	7.78512e-07	1.27872e-07	1.27872e-07	0.00680984	0.0818001	D	No
K01652	[EC:2.2.1.6]	acetolactate synthase I/II/III large subunit	0.000380623	3.03398e-06	0.000202936	4.77467e-05	0.0135072	0.0970448	D	No
K01664	[EC:2.6.1.85]	para-aminobenzoate synthetase component II	3.36586e-05	5.47607e-06	5.60551e-06	4.283e-06	0.0102349	0.0945118	D	Yes
K01679	[EC:4.2.1.2]	fumarate hydratase, class II	0.000103356	1.39492e-05	2.40183e-05	4.97766e-06	0.00415316	0.0783176	D	Yes
K01684	[EC:4.2.1.6]	galactonate dehydratase	3.61891e-05	4.40691e-06	1.07354e-05	2.56486e-06	0.00526353	0.0783176	D	Yes
K01766	[EC:4.4.1.-]	cysteine sulfinate desulfinase	3.02406e-05	4.07987e-06	2.13517e-06	1.2286e-06	0.00235594	0.0674029	D	No
K01779	[EC:5.1.1.13]	aspartate racemase	4.28244e-05	3.02616e-06	2.29658e-05	3.40905e-06	0.00824406	0.0868773	D	Yes
K01786	[EC:5.1.3.4]	L-ribulose-5-phosphate 4-epimerase	5.71097e-05	1.09729e-05	1.31376e-05	2.61384e-06	0.011622	0.0960378	D	Yes
K01804	[EC:5.3.1.4]	L-arabinose isomerase	0.000168185	1.95593e-05	6.38427e-05	8.90985e-06	0.00570011	0.0783176	D	No
K01811	N/A	alpha-D-xyloside xylohydrolase	0.00037302	2.99909e-05	0.000132447	3.41969e-05	0.00431551	0.0783176	D	No
K01823	[EC:5.3.3.2]	isopentenyl-diphosphate Delta-isomerase	4.44025e-05	9.70213e-06	7.19136e-06	1.87437e-06	0.0127666	0.0968299	D	No
K01922	[EC:6.3.2.5]	phosphopantothenate-cysteine ligase	4.09317e-06	1.03682e-06	3.35037e-08	3.35037e-08	0.0114635	0.0960378	D	No
K02046	N/A	sulfate transport system permease protein	2.02543e-05	1.3439e-06	4.60693e-06	1.59476e-06	0.00149433	0.0469938	D	No
K02047	N/A	sulfate transport system permease protein	2.85534e-05	2.55932e-06	5.12658e-06	1.82373e-06	0.00158845	0.0469938	D	No
K02086	N/A	DNA replication protein	1.7899e-05	3.16176e-06	3.10877e-06	7.85627e-07	0.00716642	0.0834427	D	No
K02099	N/A	AraC family transcriptional regulator, arabinose operon regulatory protein	4.93747e-05	9.47873e-06	5.06907e-06	1.16474e-06	0.00664984	0.0812402	D	Yes
K02199	N/A	cytochrome c biogenesis protein CcmG, thiol:disulfide interchange protein DsbE	3.59741e-05	2.20877e-06	4.64017e-06	1.77304e-06	0.000660963	0.0619883	D	No
K02200	N/A	cytochrome c-type biogenesis protein CcmH	5.04679e-05	1.72445e-06	5.24578e-06	7.04731e-07	4.70588e-05	0.029771	D	No
K02217	[EC:1.16.3.2]	ferritin	0.000270451	1.63564e-05	0.000179176	1.33598e-05	0.00851422	0.0868773	D	No
K02348	N/A	ElaA protein	4.26427e-05	6.8216e-06	1.19608e-05	5.32145e-06	0.0156866	0.0989093	D	Yes
K02380	N/A	FdhE protein	4.27858e-05	7.86559e-06	4.31741e-06	5.61808e-07	0.00567658	0.0783176	D	Yes
K02430	N/A	DeoR family transcriptional regulator, L-fucose operon activator	3.87869e-05	6.83826e-06	4.36266e-06	1.3395e-06	0.00547444	0.0783176	D	Yes
K02439	[EC:2.8.1.1]	thiosulfate sulfurtransferase	2.00086e-05	4.86279e-06	1.17063e-06	5.14223e-07	0.0119778	0.0968299	D	Yes
K02494	N/A	outer membrane lipoprotein LolB	2.44357e-05	1.4394e-06	1.42663e-06	5.95529e-07	0.000299037	0.0573977	D	Yes
K02496	[EC:2.1.1.107]	uroporphyrin-III C-methyltransferase	5.70657e-05	1.04338e-05	3.8342e-06	1.42245e-06	0.00506524	0.0783176	D	No
K02504	N/A	protein transport protein HofB	4.3427e-05	3.87109e-06	3.14843e-06	1.57687e-06	0.000849198	0.0619883	D	Yes
K02529	N/A	LacI family transcriptional regulator	0.00083887	7.21734e-05	0.000439021	5.61235e-05	0.00813027	0.0868773	D	No
K02531	N/A	transcriptional antiterminator	7.64981e-06	1.72886e-06	3.85612e-08	3.85612e-08	0.00801497	0.0868773	D	No
K02552	[EC:5.4.4.2]	menaquinone-specific isochorismate synthase	4.23949e-05	9.58365e-06	4.07869e-06	1.79227e-06	0.0112659	0.0960378	D	No
K02572	N/A	ferredoxin-type protein NapF	2.78637e-05	3.22193e-06	4.33617e-06	3.14954e-06	0.0043861	0.0783176	D	Yes
K02647	N/A	carbohydrate diacid regulator	0.000121358	2.09166e-05	3.30241e-05	3.46997e-06	0.00933647	0.0899478	D	No
K02679	N/A	prepilin peptidase dependent protein A	2.65147e-05	1.35657e-06	2.11137e-06	7.91368e-07	0.000228449	0.0573977	D	Yes
K02755	[EC:2.7.1.69]	PTS system, beta-glucosides-specific IIA component	0.000154198	1.08627e-05	2.9678e-05	5.6965e-06	0.00075508	0.0319883	D	Yes
K02756	[EC:2.7.1.69]	PTS system, beta-glucosides-specific IIB component	0.000155495	1.03594e-05	2.9678e-05	5.6965e-06	0.000684492	0.0319883	D	No
K02757	N/A	PTS system, beta-glucosides-specific IIC component	0.000155495	1.03594e-05	2.9678e-05	5.6965e-06	0.000684492	0.0319883	D	Yes
K02775	N/A	PTS system, galactitol-specific IIC component	0.000134543	1.28707e-05	6.53395e-05	1.58076e-06	0.00422374	0.0483176	D	No
K02782	[EC:2.7.1.69]	PTS system, glucitol/sorbitol-specific IIB component	3.02247e-05	1.83615e-06	1.40553e-06	4.56011e-07	0.000251979	0.0373977	D	No
K02783	N/A	PTS system, glucitol/sorbitol-specific IIC component	6.53751e-05	1.21946e-05	3.93027e-06	1.74525e-06	0.00528706	0.0483176	D	Yes
K02787	[EC:2.7.1.69]	PTS system, lactose-specific IIB component	2.22163e-05	4.82438e-06	1.14879e-06	6.67402e-07	0.00844364	0.0668773	D	No
K02788	N/A	tRNA 2-thiouridine synthesizing protein B	2.22163e-05	4.82438e-06	1.14879e-06	6.67402e-07	0.00844364	0.0868773	D	Yes
K02805	[EC:2.6.1.59]	dTDP-4-amino-4,6-dideoxygalactose transaminase	6.31095e-05	1.11262e-05	1.0085e-05	1.97194e-06	0.00628813	0.0806369	D	No
K02837	N/A	peptide chain release factor 3	0.000288606	2.32927e-05	0.000183115	5.19508e-06	0.0078154	0.0867419	D	No
K02847	[EC:2.4.1.-]	O-antigen ligase	3.98073e-05	9.47711e-06	2.53726e-06	1.06571e-06	0.0115341	0.0960378	D	Yes
K02856	N/A	L-rhamnose-H+ transport protein	0.000119321	3.36995e-06	5.92675e-05	6.19143e-06	0.00110053	0.0640594	D	No
K03098	N/A	apolipoprotein D and lipocalin family protein	4.70756e-05	1.03851e-05	5.51412e-06	1.44016e-06	0.0109985	0.0957527	D	No
K03182	[EC:4.1.1.98]	4-hydroxy-3-polyprenylbenzoate decarboxylase	4.48394e-05	9.42117e-06	8.63493e-06	3.39917e-06	0.0147429	0.0982086	D	Yes
K03214	[EC:2.1.1.-]	RNA methyltransferase, TrmH family	4.9163e-05	1.20459e-05	2.82956e-06	1.52892e-06	0.0123803	0.0968299	D	Yes
K03286	N/A	OmpA-OmpF porin, OOP family	9.24496e-05	1.37844e-05	3.04971e-05	9.02e-06	0.0128569	0.0968299	D	No
K03297	N/A	small multidrug resistance pump	3.10841e-05	3.47249e-06	6.77701e-06	2.51418e-06	0.00344043	0.0783176	D	No
K03320	N/A	ammonium transporter, Amt family	0.000161229	4.78411e-06	8.91277e-05	1.92005e-05	0.0143709	0.0982086	D	Yes
K03346	N/A	eplication initiation and membrane attachment protein	2.40969e-05	5.09091e-06	3.95914e-06	5.34103e-07	0.0112	0.0960378	D	No
K03435	N/A	LacI family transcriptional regulator, fructose operon transcriptional repressor	5.06191e-05	1.32904e-05	2.86082e-06	1.5159e-06	0.015265	0.0982086	D	No
K03488	N/A	beta-glucoside operon transcriptional antiterminator	7.6097e-05	7.61126e-06	1.52942e-05	2.13095e-06	0.00133005	0.0669938	D	Yes
K03491	N/A	lichenan operon transcriptional antiterminator	2.28443e-05	4.10941e-06	7.0132e-06	8.88251e-07	0.0127902	0.0868299	D	Yes
K03500	[EC:2.1.1.176]	16S rRNA (cytosine967-C5)-methyltransferase	0.000133136	4.33273e-06	7.05489e-05	1.15328e-05	0.00492642	0.0783176	D	No
K03575	[EC:3.2.2.-]	A/G-specific adenine glycosylase	0.000230911	8.13485e-06	0.000122426	2.36037e-05	0.00831465	0.0868773	D	Yes
K03576	N/A	LysR family transcriptional regulator, regulator for metE and metH	2.11897e-05	2.02154e-06	2.83091e-06	1.71897e-06	0.00198652	0.0674029	D	Yes
K03580	[EC:3.6.4.-]	ATP-dependent helicase HepA	7.85702e-05	1.10805e-05	4.87185e-06	2.08113e-06	0.00242652	0.0677251	D	Yes
K03591	N/A	cell division protein FtsN	5.23886e-05	7.25622e-06	2.6458e-06	1.62222e-06	0.00223829	0.0474029	D	Yes
K03592	N/A	PmbA protein	7.59326e-05	7.69429e-06	1.83354e-05	6.98721e-06	0.00374503	0.0783176	D	No
K03604	N/A	LacI family transcriptional regulator, purine nucleotide synthesis repressor	4.87681e-05	1.2244e-05	4.33799e-06	1.31992e-06	0.0148332	0.0982086	D	Yes
K03643	N/A	LPS-assembly lipoprotein	3.34894e-05	3.23312e-06	2.79546e-06	8.26488e-07	0.000938182	0.0638182	D	No
K03647	N/A	protein involved in ribonucleotide reduction	3.7897e-05	6.01879e-06	5.27369e-06	1.96648e-06	0.00467572	0.0583176	D	No
K03658	[EC:3.6.4.12]	DNA helicase IV	5.17728e-05	1.15503e-05	4.57284e-06	1.46576e-06	0.0101219	0.0941688	D	No
K03683	[EC:3.1.13.-]	ribonuclease T	3.62321e-05	6.08991e-06	1.37464e-06	3.32977e-07	0.00330588	0.0783176	D	Yes
K03698	[EC:3.1.-.-]	3'-5' exoribonuclease	7.06741e-05	2.74657e-06	2.29158e-05	2.66513e-06	0.000437861	0.0383783	D	No
K03700	N/A	recombination protein U	6.33817e-05	6.87827e-06	1.94949e-05	3.75573e-06	0.00362781	0.0783176	D	No
K03721	N/A	transcriptional regulator of aroF, aroG, tyrA and aromatic amino acid transport	3.59014e-05	6.98457e-06	2.72035e-06	1.00639e-06	0.00621754	0.0805778	D	No
K03724	[EC:3.6.4.-]	ATP-dependent helicase Lhr and Lhr-like helicase	7.49328e-05	1.12416e-05	2.87045e-05	5.07727e-06	0.0130447	0.0970448	D	No
K03753	N/A	molybdopterin-guanine dinucleotide biosynthesis protein B	4.50005e-05	3.961e-06	7.6117e-06	3.07437e-06	0.00156492	0.0669938	D	No
K03772	[5.2.1.8]	FKBP-type peptidyl-prolyl cis-trans isomerase FkpA	8.19938e-05	7.98869e-06	1.50245e-05	5.88388e-06	0.00214417	0.0674029	D	No
K03814	[EC:2.4.1.-]	monofunctional biosynthetic peptidoglycan transglycosylase	0.000153146	5.00754e-06	0.00011196	9.31399e-06	0.0116691	0.0960378	D	No
K03826	[EC:2.3.1.-]	putative acetyltransferase	5.14065e-05	5.89418e-06	2.14059e-05	3.41631e-06	0.00799144	0.0868773	D	No
K03925	N/A	MraZ protein	0.000208614	1.45067e-05	0.000124028	1.85683e-05	0.0150101	0.0982086	D	Yes
K03975	N/A	membrane-associated protein	0.000117273	1.28148e-05	3.60969e-05	1.19038e-05	0.00660513	0.0812402	D	No
K04014	N/A	protein NrfC	3.77695e-05	6.94547e-06	4.60583e-06	1.06881e-06	0.00612684	0.0801942	D	Yes
K04016	N/A	cytochrome c-type biogenesis protein NrfE	7.29369e-05	1.30065e-05	6.93358e-06	1.8325e-06	0.00517176	0.0783176	D	Yes
K04067	N/A	primosomal replication protein N''	3.92961e-05	8.95145e-06	2.29522e-06	1.38154e-06	0.00989947	0.0925528	D	No
K04088	[EC:3.4.-.-]	membrane protease subunit HflK	7.98929e-05	1.7261e-05	1.65984e-05	4.39606e-06	0.0155801	0.0988479	D	Yes
K04750	N/A	PhnB protein	3.1079e-05	2.051e-06	2.87944e-06	1.132e-07	0.000369626	0.0573977	D	No
K05337	N/A	ferredoxin	8.07915e-06	8.367e-07	1.37229e-06	7.16469e-07	0.00278417	0.0714066	D	No
K05362	[EC:6.3.2.7]	UDP-N-acetylmuramoyl-L-alanyl-D-glutamate-L-lysine ligase	6.47499e-06	1.01861e-06	1.23713e-07	8.08822e-08	0.00262631	0.0698491	D	Yes
K05541	N/A	tRNA-dihydrouridine synthase C	2.84086e-05	1.8316e-06	2.32608e-06	1.18478e-06	0.000507594	0.0592953	D	No
K05590	[EC:3.6.4.13]	ATP-dependent RNA helicase SrmB	3.2936e-05	5.86302e-06	3.60495e-06	9.71049e-07	0.00549797	0.0783176	D	No
K05775	N/A	maltose operon periplasmic protein	5.284e-05	1.31291e-05	4.21048e-06	1.82611e-06	0.0140834	0.0982086	D	No
K05838	N/A	putative thioredoxin	3.21427e-05	3.88214e-06	2.13555e-06	5.7646e-07	0.00135358	0.0669938	D	Yes
K05851	[EC:4.6.1.1]	adenylate cyclase, class 1	9.60678e-05	2.54364e-05	6.42687e-06	2.27728e-06	0.0160599	0.0999348	D	Yes
K06023	N/A	HPr kinase/phosphorylase	7.74991e-05	4.02571e-06	3.69135e-05	2.9859e-06	0.0011923	0.0646534	D	Yes
K06183	[EC:5.4.99.19]	16S rRNA pseudouridine516 synthase	0.000113636	7.91627e-06	5.18802e-05	1.13369e-05	0.00750588	0.0842743	D	Yes
K06191	N/A	glutaredoxin-like protein NrdH	2.00333e-05	4.04353e-06	1.50214e-06	8.19862e-07	0.00741433	0.0842743	D	No
K06202	N/A	CyaY protein	1.7174e-05	3.40817e-06	4.49269e-06	8.42844e-07	0.0147899	0.0982086	D	Yes
K06205	N/A	MioC protein	3.44141e-05	2.94257e-06	2.1735e-06	9.35205e-07	0.000731551	0.0619883	D	No
K06879	[EC:1.7.1.13]	7-cyano-7-deazaguanine reductase	4.09557e-05	1.85747e-06	8.66802e-06	2.62752e-06	0.00077861	0.0619883	D	No
K06918	N/A	uncharacterized protein	2.44127e-05	4.37067e-06	1.78668e-06	8.65408e-07	0.00494995	0.0783176	D	No
K06934	N/A	uncharacterized protein	3.14385e-05	4.31228e-06	1.05248e-05	2.1174e-06	0.00826759	0.0868773	D	No
K06940	N/A	uncharacterized protein	8.18048e-05	1.04224e-05	3.00263e-05	3.94252e-06	0.0065816	0.0812402	D	No
K06950	N/A	uncharacterized protein	0.000319815	1.18993e-05	0.000248824	4.44494e-06	0.00365134	0.0783176	D	Yes
K06952	N/A	uncharacterized protein	1.37699e-05	3.41412e-06	1.99218e-07	7.17121e-08	0.0109553	0.0957527	D	Yes
K06962	N/A	uncharacterized protein	1.93962e-05	3.3519e-06	2.24022e-06	1.44729e-06	0.00624107	0.0805778	D	No
K06967	[EC:2.1.1.217]	tRNA (adenine22-N1)-methyltransferase	6.60462e-05	5.98803e-06	2.41038e-05	9.52165e-07	0.00201005	0.0474029	D	Yes
K06980	N/A	tRNA-modifying protein YgfZ	4.08883e-05	8.48188e-06	3.26771e-06	8.06723e-07	0.00786246	0.0867569	D	No
K07008	[EC:3.5.1.118]	gamma-glutamyl hercynylcysteine S-oxide hydrolase	3.75767e-05	9.17725e-06	3.27229e-06	9.63487e-07	0.0134836	0.0970448	D	Yes
K07015	N/A	uncharacterized protein	5.32253e-05	5.92832e-06	2.03572e-05	2.43973e-06	0.00476984	0.0783176	D	Yes
K07109	N/A	uncharacterized protein	3.34413e-05	8.30392e-07	5.95835e-06	2.05865e-06	0.00046139	0.0583783	D	No
K07112	N/A	uncharacterized protein	0.000165988	2.93906e-05	2.3062e-05	4.35909e-06	0.00592599	0.07865	D	No
K07186	N/A	membrane protein	3.36113e-05	6.55842e-06	4.05684e-06	1.84951e-06	0.00837797	0.0868773	D	No
K07235	[EC:2.8.1.-]	tRNA 2-thiouridine synthesizing protein D	1.84524e-05	4.17401e-06	2.16533e-06	1.26805e-06	0.013293	0.0970448	D	Yes
K07237	N/A	tRNA 2-thiouridine synthesizing protein B	2.45998e-05	4.99483e-06	1.95666e-06	1.30521e-06	0.00806203	0.0868773	D	Yes
K07261	[EC:3.4.24.-]	penicillin-insensitive murein endopeptidase	3.30702e-05	5.36613e-06	3.03798e-06	1.42885e-06	0.00406225	0.0783176	D	No
K07266	N/A	capsular polysaccharide export protein	3.06413e-05	4.41661e-06	5.56719e-06	3.36013e-06	0.00730374	0.0840109	D	Yes
K07272	[EC:2.4.1.-]	rhamnosyltransferase	5.80895e-06	1.23728e-06	1.02166e-06	4.95814e-07	0.014963	0.0982086	D	No
K07278	N/A	translocation and assembly module TamA	5.31045e-05	1.17754e-05	7.71896e-06	5.28241e-07	0.0120013	0.0968299	D	No
K07320	[EC:2.1.1.298]	ribosomal protein L3 glutamine methyltransferase	2.14747e-05	2.40137e-07	2.13836e-06	5.6318e-07	2.35294e-05	0.0223283	D	Yes
K07340	N/A	hypothetical protein	3.36998e-05	6.65484e-06	2.21011e-06	9.53442e-07	0.00637561	0.08121	D	No
K07341	N/A	death on curing protein	5.1179e-05	3.35654e-06	1.6849e-05	3.84208e-06	0.0021677	0.0674029	D	No
K07406	[EC:3.2.1.22]	alpha-galactosidase	0.000129433	2.91072e-05	1.48291e-05	6.23607e-07	0.0111765	0.0760378	D	No
K07467	[EC:1.14.12.19]	3-phenylpropionate/trans-cinnamate dioxygenase subunit beta	4.01821e-05	6.45123e-06	1.33279e-05	1.9125e-06	0.0108248	0.0955555	D	No
K07474	N/A	phage terminase small subunit	8.51912e-05	1.46397e-05	2.28834e-05	8.01855e-06	0.0133378	0.0970448	D	No
K07483	N/A	transposase	0.000662874	0.000100319	0.000165749	5.84481e-05	0.00875807	0.0874662	D	No
K07493	N/A	putative transposase	8.29971e-06	2.26226e-06	1.95723e-08	1.95723e-08	0.0141532	0.0982086	D	No
K07552	N/A	MFS transporter, DHA1 family, bicyclomycin/chloramphenicol resistance protein	0.000116225	2.11525e-05	3.33592e-05	5.28147e-06	0.0125416	0.0968299	D	No
K07571	N/A	S1 RNA binding domain protein	3.05071e-05	6.98363e-06	5.55726e-06	8.29357e-07	0.0156248	0.0988479	D	No
K07586	N/A	hypothetical protein	2.62393e-05	5.23574e-06	1.45888e-06	1.07353e-06	0.0066969	0.0812402	D	Yes
K07662	N/A	two-component system, OmpR family, response regulator CpxR	4.60858e-05	9.94207e-06	3.42753e-06	9.87514e-07	0.00882631	0.0874662	D	No
K07719	N/A	two-component system, response regulator YcbB	2.00923e-05	2.98791e-06	2.88547e-06	1.04292e-06	0.00399401	0.0783176	D	No
K07783	N/A	MFS transporter, OPA family, sugar phosphate sensor protein UhpC	0.000101723	8.42486e-06	2.98807e-05	1.66843e-06	0.00112406	0.0440594	D	Yes
K07784	N/A	MFS transporter, OPA family, hexose phosphate transport protein UhpT	5.05458e-05	9.69037e-06	2.92601e-06	1.00623e-06	0.00562952	0.0483176	D	Yes
K07816	[EC:2.7.6.5]	putative GTP pyrophosphokinase	9.99394e-05	5.07003e-06	4.76356e-05	1.42555e-06	0.000802139	0.0319883	D	Yes
K07821	N/A	trimethylamine-N-oxide reductase (cytochrome c), cytochrome c-type subunit TorY	2.74771e-05	1.67524e-06	1.52027e-06	7.05411e-07	0.000322567	0.0573977	D	Yes
K08168	N/A	MFS transporter, DHA2 family, metal-tetracycline-proton antiporter	1.88509e-05	4.67904e-06	8.71067e-07	5.34376e-07	0.012314	0.0968299	D	No
K08177	N/A	MFS transporter, OFA family, oxalate/formate antiporter	4.39433e-05	6.78369e-06	1.27455e-05	2.73311e-06	0.00884984	0.0874662	D	No
K08296	[EC:3.1.3.-]	phosphohistidine phosphatase	2.61215e-05	3.03127e-06	4.5016e-06	3.30074e-06	0.00583615	0.0783176	D	No
K08305	N/A	membrane-bound lytic murein transglycosylase B	2.94381e-05	3.39347e-06	3.88793e-06	6.24667e-07	0.00167786	0.0674029	D	No
K08309	[EC:3.2.1.-]	soluble lytic murein transglycosylase	0.000105743	1.41368e-05	2.23406e-05	1.09272e-05	0.00648834	0.0812402	D	No
K08316	[EC:2.1.1.171]	16S rRNA (guanine966-N2)-methyltransferase	2.73432e-05	3.8116e-06	3.93792e-06	2.14626e-06	0.00417668	0.0783176	D	No
K08319	[1.1.-.-]	putative dehydrogenase	2.9058e-05	4.86937e-06	2.93806e-06	1.43086e-06	0.00472278	0.0783176	D	No
K08591	[EC:2.3.1.15]	glycerol-3-phosphate acyltransferase PlsY	0.000143926	2.70777e-06	7.85615e-05	1.74103e-05	0.0136013	0.0970448	D	Yes
K08680	[EC:4.2.99.20]	2-succinyl-6-hydroxy-2,4-cyclohexadiene-1-carboxylate synthase	3.43724e-05	4.46337e-06	3.04611e-06	7.02503e-07	0.00193947	0.0674029	D	No
K08986	N/A	putative membrane protein	4.57685e-06	9.80355e-07	5.66224e-08	5.66224e-08	0.0069031	0.0823988	D	No
K08990	N/A	putative membrane protein	3.55754e-05	6.45858e-06	2.39859e-06	7.96296e-07	0.00483529	0.0783176	D	Yes
K09001	[EC:2.7.1.170]	anhydro-N-acetylmuramic acid kinase	5.49396e-05	3.9036e-06	8.05767e-06	4.07151e-06	0.00114759	0.0640594	D	No
K09136	N/A	ribosomal protein S12 methylthiotransferase accessory factor	3.35888e-05	4.24747e-06	3.37483e-06	1.58066e-06	0.00226182	0.0374029	D	No
K09471	[EC:1.4.3.-]	gamma-glutamylputrescine oxidase	2.6532e-05	2.82637e-06	1.01822e-06	5.04295e-07	0.000985241	0.0638182	D	Yes
K09693	[EC:3.6.3.40]	teichoic acid transport system ATP-binding protein	3.27292e-05	4.21035e-06	1.09798e-05	2.80945e-06	0.00860214	0.0873049	D	No
K09780	N/A	uncharacterized protein	2.98436e-05	7.28005e-06	2.76444e-06	2.12388e-06	0.0152415	0.0982086	D	Yes
K09801	N/A	hypothetical protein	2.24212e-05	4.29801e-06	9.78794e-07	4.6152e-07	0.00538032	0.0783176	D	No
K09807	N/A	uncharacterized protein	0.000129532	1.15777e-05	4.59933e-05	1.72376e-05	0.0104088	0.0951617	D	Yes
K09891	N/A	uncharacterized protein	9.94515e-06	2.36296e-06	1.0175e-06	7.97441e-07	0.0151953	0.0982086	D	No
K09895	N/A	hypothetical protein	2.87983e-05	3.18269e-06	3.4459e-06	1.33845e-06	0.00172492	0.0674029	D	No
K09902	N/A	hypothetical protein	1.70694e-05	3.09444e-06	1.03415e-06	7.12759e-07	0.00508877	0.0783176	D	No
K09907	N/A	uncharacterized protein	2.3181e-05	5.2839e-06	2.7169e-06	1.22977e-06	0.0126764	0.0968299	D	No
K09927	N/A	uncharacterized protein	5.70061e-05	1.39294e-05	3.06819e-06	9.66934e-07	0.0119136	0.0968299	D	Yes
K09936	N/A	bacterial/archaeal transporter family-2 protein	5.85196e-05	6.27907e-06	1.29764e-05	3.6885e-06	0.00255658	0.0493162	D	Yes
K09997	N/A	arginine transport system substrate-binding protein	3.08893e-05	3.55895e-06	2.66928e-06	1.25161e-06	0.00154139	0.0669938	D	No
K09998	N/A	arginine transport system permease protein	2.61033e-05	1.04554e-06	1.59978e-06	7.6193e-07	0.000117647	0.0446565	D	No
K10010	[EC:3.6.3.-]	cystine transport system ATP-binding protein	5.50036e-05	5.14512e-06	8.83808e-06	4.57084e-06	0.00219123	0.0444029	D	No
K10254	[EC:4.2.1.53]	oleate hydratase	9.69395e-05	1.00515e-05	3.70779e-05	3.92256e-06	0.0037215	0.0783176	D	No
K10539	[EC:3.6.3.17]	L-arabinose transport system ATP-binding protein	4.33294e-05	8.56332e-06	4.23213e-06	9.6744e-07	0.00721048	0.0834438	D	No
K10559	N/A	rhamnose transport system substrate-binding protein	6.51863e-06	2.47334e-07	1.92469e-06	1.19475e-06	0.0128334	0.0968299	D	No
K10563	[EC:3.2.2.23 4.2.99.18]	formamidopyrimidine-DNA glycosylase	0.000105069	1.19644e-05	1.99097e-05	2.32693e-06	0.00191594	0.0674029	D	Yes
K10947	N/A	PadR family transcriptional regulator, regulatory protein PadR	0.000151622	1.8258e-05	6.89865e-05	2.69217e-06	0.00748235	0.0842743	D	No
K11183	N/A	phosphocarrier protein FPr	3.88572e-05	5.45507e-06	2.17943e-06	1.00694e-06	0.00233241	0.0674029	D	No
K11617	[EC:2.7.13.3]	two-component system, NarL family, sensor histidine kinase LiaS	6.51547e-06	1.27758e-06	1.34197e-07	1.02254e-07	0.00531059	0.0783176	D	Yes
K11618	N/A	two-component system, NarL family, response regulator LiaR	5.78537e-06	1.53538e-06	0	0	0.0127196	0.0968299	D	Yes
K11704	N/A	iron/zinc/copper transport system substrate-binding protein	4.08921e-06	8.87625e-07	2.45123e-08	2.45123e-08	0.00697048	0.0826831	D	No
K11705	N/A	iron/zinc/copper transport system permease protein	4.10042e-06	6.03835e-07	5.46588e-08	2.73334e-08	0.00221476	0.0674029	D	No
K11706	N/A	iron/zinc/manganese/copper transport system ATP-binding protein	4.67602e-06	1.20052e-06	1.27743e-07	1.27743e-07	0.0127431	0.0968299	D	No
K11749	[EC:3.4.24.-]	regulator of sigma E protease	0.000286258	1.44698e-05	0.000222781	1.08366e-05	0.0159893	0.0998228	D	No
K12152	N/A	phosphatase NudJ [3.6.1.-]	2.86848e-05	5.27212e-06	2.59801e-06	1.21154e-06	0.00585968	0.0783176	D	Yes
K12268	N/A	accessory secretory protein Asp1	2.0975e-05	3.28874e-06	3.61952e-07	2.03831e-07	0.00253305	0.0693162	D	Yes
K12270	N/A	accessory secretory protein Asp3	1.43316e-05	2.17384e-06	1.05392e-06	6.86216e-07	0.00318909	0.0783176	D	No
K12521	N/A	minor pilin subunit PapF	1.17014e-06	6.42624e-08	0	0	0.000164706	0.0520993	D	No
K12554	[EC:2.3.2.-]	alanine adding enzyme	6.8532e-06	9.05182e-07	1.09574e-07	5.71711e-08	0.00163316	0.0673819	D	Yes
K12556	N/A	penicillin-binding protein 2X[2.3.2.-]	5.51621e-06	9.38868e-07	7.12399e-08	4.42833e-08	0.00323615	0.0783176	D	No
K12999	[EC:2.4.1.-]	glucosyltransferase	4.34525e-06	1.1855e-06	2.48296e-08	2.48296e-08	0.0143944	0.0982086	D	Yes
K13498	[EC:4.1.1.48 5.3.1.24]	indole-3-glycerol phosphate synthase / phosphoribosylanthranilate isomerase	4.10616e-05	1.03369e-05	3.19802e-06	1.3735e-06	0.014514	0.0982086	D	Yes
K13628	N/A	iron-sulfur cluster assembly protein	2.97145e-05	7.02735e-06	2.09182e-06	2.70286e-07	0.0113335	0.0960378	D	No
K13677	[2.4.1.208]	1,2-diacylglycerol-3-alpha-glucose alpha-1,2-glucosyltransferase	1.50051e-05	1.64076e-06	5.28889e-07	3.63476e-07	0.00105583	0.0640594	D	Yes
K13695	N/A	probable lipoprotein NlpC	2.71783e-05	4.69009e-06	2.44701e-06	1.26582e-06	0.00485882	0.0783176	D	Yes
K13788	[EC:2.3.1.8]	phosphate acetyltransferase	3.81227e-05	6.7684e-06	8.27688e-06	4.84217e-06	0.0150776	0.0982086	D	Yes
K13979	[EC:1.-.-.-]	uncharacterized zinc-type alcohol dehydrogenase-like protein	4.48827e-05	1.01468e-05	4.50443e-06	4.18006e-06	0.0139431	0.0980098	D	Yes
K13993	N/A	HSP20 family protein	0.000272376	6.28667e-06	0.0002047	7.97109e-06	0.00228535	0.0374029	D	No
K14058	N/A	tRNA 2-thiocytidine biosynthesis protein TtcA	4.14024e-05	9.04701e-06	5.41536e-06	3.4757e-06	0.0135778	0.0970448	D	Yes
K14982	[EC:2.7.13.3]	two-component system, OmpR family, sensor histidine kinase CiaH	4.32208e-06	7.6594e-07	6.74989e-07	5.97206e-07	0.0129422	0.0970448	D	No
K14983	N/A	two-component system, OmpR family, response regulator CiaR	3.71167e-06	8.45572e-07	2.04406e-07	1.17485e-07	0.00966888	0.0917288	D	No
K14988	N/A	two-component system, NarL family, secretion system sensor histidine kinase SalK	1.23666e-05	2.28871e-06	1.80552e-07	1.39107e-07	0.00429198	0.0783176	D	Yes
K15396	[EC:2.1.1.200]	tRNA (cytidine32/uridine32-2'-O)-methyltransferase	4.28245e-05	9.81296e-06	6.43444e-12	1.46452e-06	0.0104558	0.0951617	D	No
K15460	[EC:2.1.1.223]	tRNA1Val (adenine37-N6)-methyltransferase	0.000175374	1.26481e-06	0.000126547	1.04544e-05	0.00667337	0.0812402	D	No
K15771	N/A	arabinogalactan oligomer / maltooligosaccharide transport system permease protein	5.8216e-05	8.07681e-06	1.49796e-05	5.90073e-06	0.0084907	0.0868773	D	Yes
K15833	N/A	formate hydrogenlyase regulatory protein HycA	2.9293e-06	2.66065e-07	3.99599e-07	1.99802e-07	0.00142182	0.0669938	D	No
K16092	N/A	vitamin B12 transporter	5.89382e-05	8.80678e-06	1.16194e-05	3.83075e-06	0.00554503	0.0483176	D	No
K16137	N/A	TetR/AcrR family transcriptional regulator, transcriptional repressor for nem operon	5.6776e-05	1.52564e-05	1.44898e-06	5.35937e-07	0.014627	0.0982086	D	Yes
K16214	[EC:2.7.1.176]	UDP-N-acetylglucosamine kinase	4.72132e-06	1.19557e-06	5.97069e-08	5.97069e-08	0.0116926	0.0960378	D	No
K16235	N/A	S-methylmethionine transporter	3.37399e-05	5.31372e-06	6.93279e-07	3.37778e-07	0.00264984	0.0698491	D	No
K16868	[EC:2.1.1.265]	tellurite methyltransferase	4.71886e-05	1.0675e-05	2.35782e-06	9.72074e-07	0.00928941	0.0899478	D	Yes
K16898	[EC:3.1.-.- 3.6.4.12]	ATP-dependent helicase/nuclease subunit A	9.79418e-05	8.01432e-06	4.41079e-05	1.65591e-06	0.00237947	0.0674029	D	Yes
K16899	[EC:3.1.-.- 3.6.4.12]	ATP-dependent helicase/nuclease subunit B	9.58654e-05	1.02147e-05	3.29302e-05	1.803e-06	0.00283123	0.0716453	D	No
K16905	N/A	fluoroquinolone transport system permease protein	4.9991e-05	9.15001e-06	2.44244e-06	8.80283e-07	0.0045816	0.0583176	D	Yes
K16906	N/A	fluoroquinolone transport system permease protein	5.45115e-05	9.12264e-06	4.25239e-06	9.42785e-07	0.00387722	0.0783176	D	No
K16907	[EC:3.6.3.-]	fluoroquinolone transport system ATP-binding protein	5.38464e-05	9.23141e-06	2.63433e-06	5.89404e-07	0.00376856	0.0583176	D	Yes
K16923	N/A	energy-coupling factor transport system substrate-specific component	4.63636e-05	2.50185e-06	1.42367e-05	5.15624e-06	0.00358075	0.0483176	D	No
K16960	[EC:3.6.3.-]	L-cystine transport system ATP-binding protein	7.28755e-06	1.288e-06	2.05778e-06	2.28023e-07	0.0107072	0.0955555	D	Yes
K17218	[EC:1.8.5.4]	sulfide:quinone oxidoreductase	1.27535e-05	2.30493e-06	2.55193e-06	1.06232e-06	0.0104794	0.0951617	D	No
K18474	[EC:5.3.3.14]	trans-2-decenoyl-[acyl-carrier protein] isomerase	6.37354e-06	1.0282e-06	5.86482e-08	5.86482e-08	0.0026969	0.0701158	D	No
K18672	[EC:2.7.7.85]	diadenylate cyclase	7.80926e-05	8.56898e-06	2.55891e-05	5.82237e-06	0.00499465	0.0783176	D	Yes
K18850	[EC:1.14.11.47]	50S ribosomal protein L16 3-hydroxylase	4.5979e-05	1.03633e-05	3.68102e-06	1.61971e-06	0.0102584	0.0945118	D	Yes
K18910	[EC:5.1.3.30 5.1.3.31]	D-psicose/D-tagatose/L-ribulose 3-epimerase	1.49533e-05	9.72059e-07	4.10691e-06	7.69826e-07	0.00100877	0.0638182	D	No
