# Supplementary material for: Structure and Function of the Fecal Microbiota in Diarrheic Neonatal Piglets
Source: Front Microbiol. 2017 Mar 24;8:502. doi: 10.3389/fmicb.2017.00502 (PMC5364137; doi:10.3389/fmicb.2017.00502)
Supplement: Supplementary file 8 [file Table_5.XLS]

## Sheet: Sheet1
Table S5 KEGG modules of the fecal microbiome differed in diarrhoeic and healthy piglets
Between group differences were evaluated using metastats with Benjamini and Hochberg corrections. E represent KEGG modules enriched in diarrhoeic piglets, while D represent those depleted in diarrheic piglets. Only 52 modules with more than 40% of KOs found in the metagenomes are presented. Significance is considered at p < 0.05 and q < 0.1.
Module ID	Module information						Healthy			Diarrhea			p-value	q-value	Shift
	Description	level 3	level 2	level 1	Number of KOs	Coverage of the modules	Mean abundance		SME	Mean abundance		SME
M00001	Glycolysis (Embden-Meyerhof pathway), glucose => pyruvate	Central carbohydrate metabolism	Carbohydrate and lipid metabolism	Pathway module	20	0.6667	0.0273	0.000749		0.033	0.00109		0.0101	0.0434	E
M00008	Entner-Doudoroff pathway, glucose-6P => glyceraldehyde-3P + pyruvate	Central carbohydrate metabolism	Carbohydrate and lipid metabolism	Pathway module	2	0.4	0.00182	0.000122		0.00106	0.000258		0.0382	0.0655	D
M00009	Citrate cycle (TCA cycle, Krebs cycle)	Central carbohydrate metabolism	Carbohydrate and lipid metabolism	Pathway module	30	0.7692	0.0265	0.00102		0.0226	0.000863		0.0274	0.0642	D
M00307	Pyruvate oxidation, pyruvate => acetyl-CoA	Central carbohydrate metabolism	Carbohydrate and lipid metabolism	Pathway module	4	0.4	0.00158	0.000365		0.000289	6.81e-05		0.0176	0.063	D
M00024	Phenylalanine biosynthesis, chorismate => phenylalanine	Aromatic amino acid metabolism	Nucleotide and amino acid metabolism	Pathway module	9	0.6429	0.00342	0.000163		0.00394	8.64e-05		0.03	0.0942	E
M00027	GABA (gamma-Aminobutyrate) shunt	Other amino acid metabolism	Nucleotide and amino acid metabolism	Pathway module	4	0.5714	0.00178	0.000393		0.000587	0.000235		0.0398	0.0955	D
M00034	Methionine salvage pathway	Cysteine and methionine metabolism	Nucleotide and amino acid metabolism	Pathway module	10	0.5556	0.00466	0.000168		0.00677	0.000433		0.00884	0.0834	E
M00555	Betaine biosynthesis, choline => betaine	Serine and threonine metabolism	Nucleotide and amino acid metabolism	Pathway module	2	0.5	0.000488	0.00019		2.8e-05	1.02e-05		0.0492	0.0955	D
M00049	Adenine ribonucleotide biosynthesis, IMP => ADP,ATP	Purine metabolism	Nucleotide and amino acid metabolism	Pathway module	3	0.3333	0.00427	0.000394		0.00656	0.000595		0.0212	0.0938	E
M00546	Purine degradation, xanthine => urea	Purine metabolism	Nucleotide and amino acid metabolism	Pathway module	8	0.4	0.00205	0.00063		0.00033	4.75e-05		0.0349	0.0955	D
M00116	Menaquinone biosynthesis, chorismate => menaquinone	Cofactor and vitamin biosynthesis	Nucleotide and amino acid metabolism	Pathway module	10	0.8333	0.00714	0.000198		0.00614	0.0003		0.0322	0.0655	D
M00117	Ubiquinone biosynthesis, prokaryotes, chorismate => ubiquinone	Cofactor and vitamin biosynthesis	Nucleotide and amino acid metabolism	Pathway module	8	0.7273	0.00203	0.000677		0.000274	9.79e-05		0.0411	0.0655	D
M00126	Tetrahydrofolate biosynthesis, GTP => THF	Cofactor and vitamin biosynthesis	Nucleotide and amino acid metabolism	Pathway module	13	0.5652	0.0126	0.000596		0.0144	0.000196		0.0341	0.0655	E
M00550	Ascorbate degradation, ascorbate => D-xylulose-5P	Cofactor and vitamin biosynthesis	Nucleotide and amino acid metabolism	Pathway module	4	0.5714	0.00048	6.22e-05		0.000176	6.52e-05		0.0194	0.0938	D
M00133	Polyamine biosynthesis, arginine => agmatine => putrescine => spermidine	Polyamine biosynthesis	Nucleotide and amino acid metabolism	Pathway module	5	0.7143	0.00187	6.39e-05		0.00163	7.48e-05		0.0441	0.0755	D
M00135	GABA biosynthesis, eukaryotes, putrescine => GABA	Polyamine biosynthesis	Nucleotide and amino acid metabolism	Pathway module	2	0.4	0.00152	4.65e-05		0.00125	4.52e-05		0.0111	0.0434	D
M00136	GABA biosynthesis, prokaryotes, putrescine => GABA	Polyamine biosynthesis	Nucleotide and amino acid metabolism	Pathway module	4	1	0.000639	0.000198		4.43e-05	6.58e-06		0.0251	0.0442	D
M00144	NADH:quinone oxidoreductase, prokaryotes	ATP synthesis	Energy metabolism	Structural complex	14	0.7778	0.0117	0.000184		0.014	0.000217		0.000719	0.0347	E
M00153	Cytochrome d ubiquinol oxidase	ATP synthesis	Energy metabolism	Structural complex	2	1	0.00289	0.000128		0.00211	1.56e-05		0.00219	0.0304	D
M00178	Ribosome, bacteria	Ribosome	Genetic information processing	Structural complex	55	1	0.0636	0.00337		0.111	0.0178		0.0391	0.0455	E
M00213	L-Arabinose transport system	Saccharide transport system	Environmental information processing	Structural complex	3	1	0.000764	0.00025		8.27e-05	1.99e-05		0.0351	0.0755	D
M00215	D-Xylose transport system	Saccharide transport system	Environmental information processing	Structural complex	3	1	0.00105	0.000263		0.000138	1.93e-05		0.0179	0.093	D
M00220	Rhamnose transport system	Saccharide transport system	Environmental information processing	Structural complex	4	1	0.000102	5.28e-07		4.12e-05	2.07e-05		0.0267	0.0942	D
M00491	arabinogalactan oligomer/maltooligosaccharide transport system	Saccharide transport system	Environmental information processing	Structural complex	3	0.6	0.000936	0.000151		0.000283	8.77e-05		0.0148	0.0892	D
M00224	Fluoroquinolone transport system	Phosphate and amino acid transport system	Environmental information processing	Structural complex	3	1	0.00106	0.000193		6.57e-05	1.47e-05		0.00584	0.0834	D
M00229	Arginine transport system	Phosphate and amino acid transport system	Environmental information processing	Structural complex	5	1	0.00105	0.000314		7.85e-05	3.31e-05		0.0229	0.0942	D
M00234	Cystine transport system	Phosphate and amino acid transport system	Environmental information processing	Structural complex	3	1	0.00124	0.000346		0.000255	0.000155		0.0394	0.0955	D
M00236	Putative polar amino acid transport system	Phosphate and amino acid transport system	Environmental information processing	Structural complex	3	1	0.00585	0.000381		0.00803	0.000721		0.0364	0.0955	E
M00585	L-Cystine transport system	Phosphate and amino acid transport system	Environmental information processing	Structural complex	4	0.8	0.000186	5.27e-05		1.95e-05	2.7e-06		0.0219	0.0938	D
M00589	Putative lysine transport system	Phosphate and amino acid transport system	Environmental information processing	Structural complex	3	1	0.000687	0.000155		0.00335	0.00104		0.0434	0.0955	E
M00271	PTS system, beta-glucosides-specific II component	Phosphotransferase system (PTS)	Environmental information processing	Structural complex	3	1	0.00308	6.85e-05		0.000622	0.000117		0	0	D
M00276	PTS system, mannose-specific II component	Phosphotransferase system (PTS)	Environmental information processing	Structural complex	4	0.75	0.00371	0.0012		0.000629	0.000129		0.0421	0.0955	D
M00279	PTS system, galactitol-specific II component	Phosphotransferase system (PTS)	Environmental information processing	Structural complex	3	1	0.00145	0.000228		0.000543	2.66e-05		0.012	0.0434	D
M00280	PTS system, glucitol/sorbitol-specific II component	Phosphotransferase system (PTS)	Environmental information processing	Structural complex	3	1	0.000811	9.03e-05		8.04e-05	2.31e-05		0.000952	0.0347	D
M00281	PTS system, lactose-specific II component	Phosphotransferase system (PTS)	Environmental information processing	Structural complex	3	1	0.00035	7.58e-05		1.96e-05	1.02e-05		0.00985	0.0434	D
M00283	PTS system, ascorbate-specific II component	Phosphotransferase system (PTS)	Environmental information processing	Structural complex	3	1	0.00192	0.000224		0.000671	0.000456		0.0455	0.0755	D
M00185	Sulfate transport system	Mineral and organic ion transport system	Environmental information processing	Structural complex	4	1	0.000949	0.000141		0.000156	5.68e-05		0.0056	0.0834	D
M00318	Iron/zinc/copper transport system	Metallic cation, iron-siderophore and vitamin B12 transport system	Environmental information processing	Structural complex	3	1	8.5e-05	1.49e-05		1.39e-06	1.1e-06		0.00431	0.0785	D
M00324	Dipeptide transport system	Peptide and nickel transport system	Environmental information processing	Structural complex	5	1	0.00241	0.000802		0.000133	5.89e-05		0.031	0.0942	D
M00332	Type III secretion system	Bacterial secretion system	Environmental information processing	Structural complex	14	0.7778	0.000852	0.000261		0.000166	6.51e-05		0.0418	0.0955	D
M00336	Twin-arginine translocation (Tat) system	Bacterial secretion system	Environmental information processing	Structural complex	4	1	0.00259	0.000257		0.00145	0.0002		0.0166	0.093	D
M00361	Nucleotide sugar biosynthesis, eukaryotes	Nucleotide sugar metabolism	Metabolism	Functional set	3	0.4286	0.00238	0.00025		0.00322	0.000137		0.0264	0.0942	E
M00362	Nucleotide sugar biosynthesis, prokaryotes	Nucleotide sugar metabolism	Metabolism	Functional set	4	0.3077	0.00451	0.000198		0.0056	0.000387		0.0446	0.0955	E
M00447	CpxA-CpxR (envelope stress response) two-component regulatory system	Two-component regulatory system	Environmental information processing	Functional set	2	1	0.00065	0.000188		5.18e-05	1.12e-05		0.0216	0.0938	D
M00453	QseC-QseB (quorum sensing) two-component regulatory system	Two-component regulatory system	Environmental information processing	Functional set	2	1	0.000744	0.000211		3.23e-05	1.19e-05		0.0197	0.0938	D
M00454	KdpD-KdpE (potassium transport) two-component regulatory system	Two-component regulatory system	Environmental information processing	Functional set	2	1	0.00286	0.000349		0.00129	0.000335		0.0207	0.0938	D
M00456	ArcB-ArcA (anoxic redox control) two-component regulatory system	Two-component regulatory system	Environmental information processing	Functional set	2	1	0.000774	0.000255		4.68e-05	1.38e-05		0.0287	0.0942	D
M00481	LiaS-LiaR (cell wall stress response) two-component regulatory system	Two-component regulatory system	Environmental information processing	Functional set	2	1	8.14e-05	1.68e-05		9.04e-07	6.7e-07		0.00739	0.0834	D
M00503	PgtB-PgtA (phosphoglycerate transport) two-component regulatory system	Two-component regulatory system	Environmental information processing	Functional set	2	1	1.05e-05	3.71e-06		0	0		0.0308	0.0942	D
M00518	GlnK-GlnL (glutamine utilization) two-component regulatory system	Two-component regulatory system	Environmental information processing	Functional set	2	1	0.00017	5.89e-06		3.68e-05	1.19e-05		0.000234	0.017	D
M00521	CiaH-CiaR two-component regulatory system	Two-component regulatory system	Environmental information processing	Functional set	2	1	5.28e-05	6.65e-06		6.32e-06	3.78e-06		0.00195	0.0304	D
M00522	SalK-SalR two-component regulatory system	Two-component regulatory system	Environmental information processing	Functional set	2	1	0.000173	4.19e-05		4.16e-06	2.59e-06		0.0115	0.0834	D
